# Supplementary material for: ANLN Enhances Triple-Negative Breast Cancer Stemness Through TWIST1 and BMP2 and Promotes its Spheroid Growth
Source: Front Mol Biosci. 2021 Jul 1;8:700973. doi: 10.3389/fmolb.2021.700973 (PMC8280772; doi:10.3389/fmolb.2021.700973)
Supplement: Supplementary file 1 [file Table2.XLSX]

## Sheet: Description overall experiment
# This section describes the overall experiment.
title	Real-time quantitative PCR analysis to test the effect of ANLN on cancer stem cell related genes in human triple-negative breast cancer cells
summary	Gene expression analysis of cancer stem cell related genes in ANLN knockout TNBC cells were compared to control TNBC cells without ANLN knockout. Test group contain cells with ANLN knockout induced by treatment with doxycycline, while control group contains untreated cells, without ANLN knockout. RNA was extracted from both group of cells using RNeasy Plus Mini kit (Qiagen #74134) following the m…
summary
overall design	ANLN was knockout in human triple-negative breast cancer cells with CRISPR/Cas9 Tet-on inducible knockout system. Test group contain cells with ANLN knockout induced by treatment with doxycycline, while control group contains untreated cells, without ANLN knockout.TNBC cells with ANLN gRNA1 were treated with 100 ng/ml of doxycycline for 6 days to induce knockout of ANLN in test group, whereas ANL…
contributor	Alishba Maryam
contributor	Y Rebecca Chin
SAMPLES
# The Sample names in the first column are arbitrary but they match the column headers of the all tables
Sample name	title	description	source name	organism	characteristics: cell line used	characteristics: contain plasmid	characteristics: knockdown inducible agent	characteristics: time of treatment	molecule	label	platform
SAMPLE 1	BT549 ANLN gRNA1	Control (without ANLN knockout)	Triple-negative breast cancer cells	Homo sapiens	BT549	ANLN gRNA1	control-untreated	7 days	total RNA	SYBR Green	Applied Biosystems QuantStudio 12K Flex Real-Time PCR System
SAMPLE 2	BT549 ANLN gRNA1 dox	Test (ANLN knockout)	Triple-negative breast cancer cells	Homo sapiens	BT549	ANLN gRNA1	doxycycline treated (100 ng/ml)	7 days	total RNA	SYBR Green	Applied Biosystems QuantStudio 12K Flex Real-Time PCR System
SAMPLE 3	Hs578T ANLN gRNA1	Control (without ANLN knockout)	Triple-negative breast cancer cells	Homo sapiens	Hs578T	ANLN gRNA1	control-untreated	7 days	total RNA	SYBR Green	Applied Biosystems QuantStudio 12K Flex Real-Time PCR System
SAMPLE 4	Hs578T ANLN gRNA1 dox	Test (ANLN knockout)	Triple-negative breast cancer cells	Homo sapiens	Hs578T	ANLN gRNA1	doxycycline treated (100 ng/ml)	7 days	total RNA	SYBR Green	Applied Biosystems QuantStudio 12K Flex Real-Time PCR System
PROTOCOLS
# This section includes protocols and fields which are common to all Samples.
growth protocol	After inducing knockout in test group, both control and test group of cells were grown in mammosphere assay medium for 7 days in 10cm ultra-low adherent culture plates. The mammosphere medium, contains DMEM/F12 supplemented with B27 (Gibco 12587010) and 20 ng/ml EGF (R&D 236-EG)
treatment protocol	Test group contain cells with ANLN knockout induced by treatment with doxycycline, while control group contains untreated cells, without ANLN knockout. Cells in test group were treated with 1ng/ml doxycycline
extract protocol	RNA was extracted using RNeasy Plus Mini kit (Qiagen #74134)
label protocol	RNA was extracted using RNeasy Plus Mini kit (Qiagen #74134) following the manufacturer’s instruction. Reverse transcription was performed using TaqMan Reverse Transcription Reagents (Applied Biosystems, N8080234). Quantitative RT-PCR was performed using a QuantStudio 12K Flex Real-Time PCR System (Applied Biosystems).
data processing	The normalization and all the data analysis were performed using Real time PCR Miner according to the manufacturers instructions using their web-based software package:http://ewindup.info/miner/
data processing	For the normalization GAPDH (housekeeping genes) was used
data processing	Target gene signals normalized to housekeeping gene; 2^-deltaCt, where deltaCt = (Ct_Target − Ct_HKG)]
value definition	Normalized worksheet reports normalized signal (against housekeeping genes).
value definition	Fold Change worksheet reports test/control (i.e., ANLN gRNA1 dox/ANLN gRNA1) ratios.

## Sheet: Fold change sample 1, 2
# Fold change data = test/control
TARGET GENES	SAMPLE 2/SAMPLE 1
AHR	1.32096
AHR	0.994035
AHR	1.27423
CD29	1.3868
CD29	0.911323
CD29	1.16071
Snail	1.04022
Snail	0.92181
Snail	1.13368
Twist2	0.892463
Twist2	0.838343
Twist2	1.07752
BMI1	0.862105
BMI1	0.902707
BMI1	0.831566
TET1	1.01632
TET1	0.684211
TET1	0.711514
FOXK1	0.530488
FOXK1	0.664909
FOXK1	0.964281
CTNNB1	0.823481
CTNNB1	0.833906
CTNNB1	0.488541
HES6	0.631105
HES6	0.604531
HES6	0.836569
IRF1	0.65488
IRF1	0.550142
SOX4	0.761046
SOX4	0.508483
SOX4	0.579086
TWIST1	0.586011
TWIST1	0.594892
TWIST1	0.661991
BMP2	0.53882
BMP2	0.539571
BMP2	0.437651
NOTCH3	0.615132
NOTCH3	0.602089
NOTCH3	0.279731
NOTCH1	0.437256
NOTCH1	0.493885
NOTCH1	0.45882

## Sheet: Fold change sample 3,4
# Fold change data = test/control
TARGET GENES	SAMPLE 4/SAMPLE 3
AHR	1.10534
AHR	0.960995
CD29	1.14695
CD29	1.44796
Snail	0.627233
Snail	0.841791
Twist2	1.84649
Twist2	1.43579
BMI1	1.59585
BMI1	1.11657
TET1	1.26554
TET1	1.10897
FOXK1	0.550726
FOXK1	0.725206
CTNNB1	1.02534
CTNNB1	0.727498
HES6	1.01614
HES6	0.934669
IRF1	0.613539
IRF1	0.82653
SOX4	1.25464
SOX4	1.03408
TWIST1	0.613825
TWIST1	0.722468
BMP2	0.676803
BMP2	0.790449
NOTCH3	0.730285
NOTCH3	0.855832
NOTCH1	0.625712
NOTCH1	0.548705

## Sheet: CT VALUE SAMPLE 1, 2
# Non-normalized table
# SAMPLE columns contains non-normalized data (e.g., raw Ct_Target).
TARGET GENES	SAMPLE 1	SAMPLE 2
AHR	26.1724	1.32096
AHR	20.3124	0.994035
AHR	22.1514	1.27423
CD29	21.419	1.3868
CD29	20.1152	0.911323
CD29	23.1036	1.16071
Snail	26.5109	1.04022
Snail	25.8899	0.92181
Snail	25.9649	1.13368
Twist2	27.6274	0.892463
Twist2	26.8977	0.838343
Twist2	27.0084	1.07752
BMI1	23.317	0.862105
BMI1	22.4908	0.902707
BMI1	20.688	0.831566
TET1	27.8676	1.01632
TET1	25.3082	0.684211
TET1	27.5366	0.711514
FOXK1	23.976	0.530488
FOXK1	23.7329	0.664909
FOXK1	21.9689	0.964281
CTNNB1	20.8676	0.823481
CTNNB1	19.8987	0.833906
CTNNB1	21.1625	0.488541
HES6	20.4996	0.631105
HES6	20.3529	0.604531
HES6	21.7025	0.836569
IRF1	23.8653	0.65488
IRF1	26.2563	0.550142
SOX4	22.7269	0.761046
SOX4	21.0586	0.508483
SOX4	21.9727	0.579086
TWIST1	22.3025	0.586011
TWIST1	20.9563	0.594892
TWIST1	22.766	0.661991
BMP2	25.8336	0.53882
BMP2	23.4947	0.539571
BMP2	21.6059	0.437651
NOTCH3	21.9803	0.615132
NOTCH3	21.2391	0.602089
NOTCH3	22.2455	0.279731
NOTCH1	27.772	0.437256
NOTCH1	25.7596	0.493885
NOTCH1	23.2138	0.45882

## Sheet: CT VALUE SAMPLE 3, 4
# Non-normalized table
# SAMPLE columns contains non-normalized data (e.g., raw Ct_Target).
TARGET GENES	SAMPLE 3	SAMPLE 4
AHR	25.0515	24.8213
AHR	21.306	21.1245
CD29	21.4085	21.251
CD29	22.958	21.938
Snail	25.3359	25.4839
Snail	24.9811	24.7481
Twist2	25.1074	24.4979
Twist2	28.6194	27.6596
BMI1	22.7121	23.2859
BMI1	21.6717	21.6039
TET1	27.3497	26.5864
TET1	25.5199	25.4408
FOXK1	23.8978	24.5204
FOXK1	24.5125	24.8038
CTNNB1	19.9323	19.489
CTNNB1	23.2707	23.675
HES6	20.7874	20.8506
HES6	21.9472	21.6657
IRF1	24.3251	24.7375
IRF1	24.0335	23.7274
SOX4	23.5286	22.9431
SOX4	23.5286	22.9431
TWIST1	23.2436	23.6561
TWIST1	23.1673	23.0849
BMP2	30.576	31.307
BMP2	30.5806	31.0252
NOTCH3	24.395	24.391
NOTCH3	24.9774	24.8394
NOTCH1	26.4242	26.5639
NOTCH1	26.4233	26.8887

## Sheet: Normalized sample 1, 2
# Normalized table for RT-PCR submission
# SAMPLE columns contain normalized data;Normalized with GAPDH
TARGET GENES	SAMPLE 1	SAMPLE 2
AHR	0.0120159	1.32096
AHR	0.0497532	0.994035
AHR	0.0224746	1.27423
CD29	0.0638943	1.3868
CD29	0.115844	0.911323
CD29	0.0354039	1.16071
Snail	0.00422921	1.04022
Snail	0.00363925	0.92181
Snail	0.00295029	1.13368
Twist2	0.00122009	0.892463
Twist2	0.00161829	0.838343
Twist2	0.00355058	1.07752
BMI1	0.0161375	0.862105
BMI1	0.0225981	0.902707
BMI1	0.0309486	0.831566
TET1	0.00118855	1.01632
TET1	0.00471564	0.684211
TET1	0.00264909	0.711514
FOXK1	0.0222903	0.530488
FOXK1	0.0146368	0.664909
FOXK1	0.0159416	0.964281
CTNNB1	0.105902	0.823481
CTNNB1	0.158837	0.833906
CTNNB1	0.141666	0.488541
HES6	0.112553	0.631105
HES6	0.103981	0.604531
HES6	0.0867434	0.836569
IRF1	0.0129485	0.65488
IRF1	0.00118794	0.550142
SOX4	0.0334791	0.761046
SOX4	0.0762428	0.508483
SOX4	0.016739	0.579086
TWIST1	0.0376936	0.586011
TWIST1	0.0716661	0.594892
TWIST1	0.042816	0.661991
BMP2	0.00601583	0.53882
BMP2	0.0309927	0.539571
BMP2	0.0548034	0.437651
NOTCH3	0.0422882	0.615132
NOTCH3	0.0561344	0.602089
NOTCH3	0.0553985	0.279731
NOTCH1	0.00123926	0.437256
NOTCH1	0.00338942	0.493885
NOTCH1	0.0428314	0.45882

## Sheet: Normalized sample 3, 4
# Normalized table for RT-PCR submission
# SAMPLE columns contain normalized data;Normalized with GAPDH
TARGET GENES	SAMPLE 3	SAMPLE 4
AHR	0.00169081	0.00186891
AHR	0.0553459	0.0531871
CD29	0.0217917	0.0249939
CD29	0.0164616	0.0238358
Snail	0.00520675	0.00326585
Snail	0.00584542	0.00492062
Twist2	0.00390366	0.00720809
Twist2	0.000618282	0.000887723
BMI1	0.0106272	0.0169595
BMI1	0.0176053	0.0196576
TET1	0.00134703	0.00170471
TET1	0.00172372	0.00191155
FOXK1	0.0122967	0.00677214
FOXK1	0.00733882	0.00532216
CTNNB1	0.134853	0.13827
CTNNB1	0.037508	0.027287
HES6	0.0293426	0.0298162
HES6	0.0342284	0.0319923
IRF1	0.00720925	0.00442316
IRF1	0.0129331	0.0106896
SOX4	0.0163421	0.0205035
SOX4	0.0192321	0.0198876
TWIST1	0.0144207	0.00885176
TWIST1	0.0187351	0.0135355
BMP2	6.26751e-05	4.24187e-05
BMP2	6.34563e-05	5.0159e-05
NOTCH3	0.0116661	0.00851959
NOTCH3	0.00483463	0.00413763
NOTCH1	0.00293265	0.00183499
NOTCH1	0.00264165	0.00144948
