# Supplementary material for: ANLN Enhances Triple-Negative Breast Cancer Stemness Through TWIST1 and BMP2 and Promotes its Spheroid Growth
Source: Front Mol Biosci. 2021 Jul 1;8:700973. doi: 10.3389/fmolb.2021.700973 (PMC8280772; doi:10.3389/fmolb.2021.700973)
Supplement: Supplementary file 3 [file Table1.XLSX]

## Sheet: Sheet1
gRNA	Target	PAM	DNA coordinates (hg19)
ANLN-gRNA1	TGCTGGAGCGAACCCGTGCC	AGG	Chr7: 36396270-36396292 (+)
ANLN-gRNA2	TCTCTGAAGATTCTCTCGCC	TGG	Chr7: 36396288-36396310 (-)
e1_del_gRNA1	GTGTTGACAGTGGATGACTG	AGG	Chr 7: 36155147-36155166 (+)
e1_del_gRNA2	ATTTGGTAGAAGGAGGCTAG	AGG	Chr 7: 36155777-36155796 (-)
